# Supplementary material for: Breath-holding as a novel approach to risk stratification in COVID-19
Source: Crit Care. 2021 Jun 14;25:208. doi: 10.1186/s13054-021-03630-5 (PMC8200551; doi:10.1186/s13054-021-03630-5)
Supplement: Supplementary file 2 — Additional file 2: Tool to assess probability of the primary adverse outcome (for academic evaluation). [file 13054_2021_3630_MOESM2_ESM.xlsx]

## Sheet: PredictionScore
	Instructions: Enter individual participant data (blue shading), five variables in total:
		Enter Data	Estimate	SE	pValue
	Intercept	1	25.3122	17.3092	0.143645
	Covariates
	Body mass index (kg/m2)	28	0.274112	0.194115	0.157917
	Baseline SpO2 (%)	94	-0.453765	0.221618	0.0406083
	Cardiovascular diseases (1 if present, 0 if absent)	0	5.26802	2.3801	0.0268727
	Breath-holding parameters
	Mean desaturation (%)	3	1.25386	0.536114	0.0193462
	Maximal breath hold duration (s)	60	0.0984689	0.047492	0.0381371
	Prediction score*	0.00311568	*Values above 0 indicate more-than-likely requirement of ventilatory support, as shown in Figure 2A; Messineo L et al 2020. Data are from Table 3.
	Probability of requiring ventilatory support (%)	50.0779
	Disclaimer: This predictive model is for academic purposes only. It has not been validated prospectively, and has not been approved for clinical use.
